# Supplementary material for: Understanding the Role of Nature Engagement in Supporting Health and Wellbeing during COVID-19
Source: Int J Environ Res Public Health. 2022 Mar 25;19(7):3908. doi: 10.3390/ijerph19073908 (PMC8997429; doi:10.3390/ijerph19073908)
Supplement: Supplementary file 1 [file ijerph-19-03908-s001.zip]

Archive with 3 entries (3 files):
- Figure S1.  Illustration of results.pdf
- Table S1 Interview Topic Guide.pdf
- Table S2 Consolidated criteria for reporting qualitative studies (COREQ) 32-item checklist.pdf
